# Supplementary material for: Clinical Efficacy and Safety Comparison of Rivaroxaban and Dabigatran for Nonvalvular Atrial Fibrillation Patients Undergoing Percutaneous Left Atrial Appendage Closure Operation
Source: Front Pharmacol. 2021 Jun 18;12:614762. doi: 10.3389/fphar.2021.614762 (PMC8249758; doi:10.3389/fphar.2021.614762)
Supplement: Supplementary file 1 [file Table1.XLSX]

## Sheet: Data
Patient	Group(D=dabigatran, R=rivaroxaban)	age	Gender(Male=1,Female=0)	CHA2DS2-VASc	HAS-BLED	DM	hypertension	hyperlipid	stroke	coronary heart disease	smoke	alcohol	eGFR	ASA	ADP antagonist	ACEI/ARB	PPI	LA	LVEF	Thrombosis (1=yes, 0=no)	Time（Month)	Left atrial appendage(mm)	UFH	closure size(mm)	Hb	PLT	APTT 活化部分凝血活酶时间	PT 凝血酶原时间	TT 凝血酶时间	血浆纤维素	bleeding	days of hospitalization	MACE
1226329	R	71	1	5	4	0	1	0	0	0	1	1	43	0	0	0	0	65	0.61	0		30	6500	32	127	278	33.5	13.1	18.9	197	0	7	0
	R	68	1	5	3	0	1	0	0	0	1	1	71	1	1	0	0	65	0.62	0		29	5800	32	143	216	34.6	14	19.3	157	0	4	0
1116399	D	76	1	5	4	0	1	0	1	0	1	1	71	1	1	0	0	49	0.69	0		28	5600	30	127	145	28.5	12.9	16.9	236	0	4	0
1244646	R	62	1	3	3	0	0	0	0	0	0	0	100	1	1	0	0	39	0.69	0		20	4500	24	138	213	27.3	12.5	17.5	278	0	8	0
1124701	R	75	0	4	3	1	1	0	0	0	0	0	61	0	0	1	0	49	0.61	0		30	5700	30	141	176	30.5	11	18.4	265	0	3	0
1086037	D	66	0	3	4	1	1	1	0	0	0	0	73	0	0	1	0	40	0.59	0		25	5200	30	146	202	29.5	12			0	4	0
1171445	R	56	1	4	3	0	1	0	0	0	0	0	93	0	0	1	0	50	0.64	0		27	4800	30	120	157	28.6	10.3	17.5	319	0	4	0
1020226	R	52	1	4	3	1	1	0	1	0	1	1	94	0	0	1	1	41	0.61	0		32	4300	30	124	89	28.7	11.3	18.4	215	0	4	0
1197814	R	77	0	5	4	1	0	0	0	0	1	0	74	0	0	1	1	48	0.55	1	2.5	22	5400	33	130	112	32.6	14.4	17.4	315	0	2	0
1071836	D	74	0	4	7	0	1	0	0	1	0	0	69	1	0	1	0	49	0.7	0		21	4900	38	114	181	25.7	11	17.4	229	0	7	0
1008525	D	68	0	4	4	0	1	0	0	0	0	0	80	1	1	0	0	43	0.68	1	1	19	4300	36	137	176	27.6	13.1	16.8	344	1	5	1
1157401	R	73	0	5	4	0	1	0	1	0	0	0	61	0	0	1	0	48	0.64	0		21	5200	33	145	193	42	13.3	151.1	355	0	5	0
1243968	R	84	1	4	4	1	1	0	0	1	0	0	83	0	0	1	0	48	0.63	0		28	4900	33	153	235	32.2	14.9	17.9	240	0	3	0
1073633	D	73	1	6	4	1	1	0	1	0	0	0	67	0	0	1	0	45	0.4	0		23	4800	33	147	190	46.9	17.7	>150	405	0	6	0
1135840	R	76	0	6	4	0	0	0	0	0	1	0	62	0	0	0	0	45	0.64	0		30	4100	32	158	162	25.8	10.9	17	386	0	9	0
1188687	R	65	1	4	3	0	1	0	1	0	0	0	82	0	0	1	0	41	0.49	0		28	4000	27	143	135	29.6	12.5	17.3	315	0	8	0
1201747	R	55	0	4	3	1	1	0	0	0	1	0	100	0	0	1	0	59	0.59	0		28	4350	27	152	276	28.4	11.9	18.2	245	0	4	0
1254503	R	71	1	3	3	0	1	0	0	0	0	0	67	0	0	1	0	55	0.63	0		20	4600	24	150	215	27.7	12.9	17.8	325	0	7	0
1171307	D	78	0	6	4	0	0	0	1	0	0	0	94	0	0	0	0	45	0.6	1	2	28	5900	30	149	234	36.9	29.1			0	5	0
511878	R	69	1	3	3	0	0	0	0	0	0	0	91	0	0	1	0	43	0.68	0		24	7000	27	126	160	33.4	23.3	18.9	204	0	3	0
1149516	R	68	0	2	1	0	1	0	0	0	0	0	94	0	0	0	0	39	0.61	0		26	7500	33	118	81	26.5	11.4	16.7	219	0	9	0
1046910	D	67	0	3	3	1	1	0	1	0	0	0	90	1	0	0	0	42	0.54	0		22	5900	30	112	124	31.7	12.2	17.7	261	0	6	0
1122499	R	70	1	4	3	0	0	0	0	0	0	0	64	0	1	0	1	38	0.42	0		25	5100	38	165	244	29.4	12.8	18.9	208	0	10	0
1164303	R	56	0	3	2	0	0	0	1	0	0	0	77	0	0	0	1	42	0.64	0		35	5300	38	148	249	32.1	12.1	78.8	218	0	3	0
1104134	D	65	0	3	3	0	0	0	0	0	0	0	90	1	1	1	0	52	0.68	0		26	6800	27	119	190	27.5	11	17.7	249	0	5	0
1118419	D	65	1	5	4	0	1	0	1	0	0	0	88	1	1	1	0	45	0.59	0		23	4700	33	136	133	30	14.4	16.6	292	1	6	0
1049696	D	84	1	2	3	0	0	0	0	0	0	0	89	0	0	0	0	42	0.66	0		24	5600	30	133	210	27.6	11.2	17.9	269	0	6	0
1175888	D	81	0	2	4	0	0	0	0	0	0	0	62	0	1	0	0	44	0.68	0		34	5100	33	141	187	36	14.1	25.8	204	1	8	0
828903	R	74	0	2	3	1	1	0	0	0	0	0	36	0	0	0	0	44	0.57	0		23	5600	33	157	210	28.6	11.7	18.2	213	1	19	0
1239278	R	68	0	4	4	0	1	0	0	0	0	0	92	0	0	0	0	47	0.55	0		25	5100	27	99	262	34.6	12.8	21.9	231	0	2	0
1084267	D	79	0	6	5	1	1	0	1	0	0	0	78	0	0	1	0	46	0.5	0		34	4700	36	137	179	28.6	13.4	16.4	253	0	3	1
1140542	R	68	1	5	3	0	0	0	0	0	0	0	82	0	0	0	0	45	0.66	0		28	4100	33	145	163	26.5	11.7	18.3	222	0	5	0
1157393	R	66	1	4	3	0	0	0	0	0	0	0	79	0	0	0	0	46	0.67	0		25	4300	33	137	107	37.2	22.4	19.1	204	0	5	0
1085169	D	54	0	1	0	1	0	0	0	0	0	0	91	0	0	0	0	48	0.49	0		23	5900	27	160	171	32.5	14.7			0	4	0
1181831	R	66	1	4	4	0	0	0	0	1	0	0	105	0	0	0	0	50	0.67	0		28	6500	33	149	191	26.5	11.7	19.2	228	1	6	0
1094126	D	66	0	4	6	0	0	0	1	0	0	0	75	0	0	1	0	48	0.62	0		29	6300	33	112	192	28	11.9	51.1	257	0	6	0
1049613	D	86	1	4	5	0	0	0	0	0	0	1	75	0	0	0	0	42	0.58	0		30	5900	33	130	169	31.8	13.5	19	266	0	6	0
1079911	D	84	0	6	5	1	1	0	1	0	1	0	75	1	1	1	0	50	0.6	0		25	5600	30	143	163	38	15.5	18.4	281	0	6	1
1100337	R	73	1	4	2	0	0	0	0	0	0	0	71	1	1	0	0	43	0.6	0		20	5100	24	104	140	24.9	11.8	17.7	199	0	6	0
1143906	R	85	1	3	6	0	0	0	1	0	0	0	79	0	0	0	0	48	0.62	0		25	4700	30	154	371	29.8	13.5
1099611	D	53	0	3	5	0	1	0	1	0	1	1	45	0	0	1	1	51	0.63	0		25	4100	30	121	273	24.7	12.7	17.2	179	0	12	0
1171185	R	67	1	6	4	0	0	0	1	0	0	0	90	0	0	0	0	54	0.6	0		26	4300	33	148	228	29.1	14.1	18.4	294	0	3	0
1074118	D	87	0	3	2	0	0	0	0	0	0	0	69	1	0	1	0	34	0.64	0		26	4000	30	155	345	28.6	20.9	>150秒		0	5	0
1148396	R	80	0	5	6	0	1	0	1	0	1	1	71	0	0	1	0	47	0.59	0		21	4350	30	116	215	26.5	11.9	16.8	251	0	9	0
1106320	D	54	1	2	3	0	1	0	0	0	1	0	92	1	1	0	0	55	0.67	0		22	4600	33	138	256	27.1	12.6	15.6	246	0	5	0
969246	D	59	0	3	5	0	1	0	0	0	1	0	48	1	1	1	0	50	0.63	0		25	5900	30	140	175	33.4	14	117.9		0	5	0
1071447	D	74	0	5	5	0	0	0	0	0	0	0	77	0	0	0	0	41	0.68	0		22	7000	30	122	203	29.6	13.7			0	7	0
983260	D	60	1	2	3	1	1	0	1	0	0	0	63	1	1	1	0	50	0.65	0		35	7500	38	150	190	28.6	11.3	18.7	196	1	6	1
1183904	R	72	1	4	5	0	1	0	0	0	0	0	63	0	0	0	0	49	0.59	0		23	5900	27	180	284	26.5	11	18.5	240	0	6	0
1080884	D	72	0	3	3	1	1	0	1	0	0	0	67	1	1	1	0	42	0.66	0		23	5100	27	142	131	37.7	20.9	17.9	213	0	6	0
1245802	R	82	0	4	6	1	1	0	1	0	0	0	88	0	0	1	0	45	0.64	0		28	5300	33	115	130	28.6	15.8			0	3	0
1110328	R	73	0	4	3	0	1	0	0	0	0	0	56	1	1	1	0	63	0.66	0		26	6800	30	129	356	26.5	14.5			0	7	0
1117451	D	63	0	3	2	0	0	1	0	1	0	0	62	1	1	0	0	46	0.62	0		21	5100	27	154	277	31.4	21.2	17.2	244	0	5	0
1076414	D	61	1	3	5	0	1	1	0	0	1	0	51	1	1	0	0	46	0.56	0		22	5300	27	154	277	33.6	17.5	21.3		0	6	0
1114318	D	78	0	5	4	0	1	1	1	0	0	0	72	1	1	0	0	39	0.7	0		30	5150	33	137	164	44.1	16.5	>160	286	0	5	0
1143882	R	66	1	3	3	0	1	0	1	0	0	0	50	0	0	0	0	44	0.62	0		30	5250	33	132	215	38.7	15.4	17.4	198	0	6	0
1134435	R	81	0	6	6	0	0	0	1	0	0	0	62	0	0	0	0	43	0.58	0		27	4600	36	118	275	30.3	13.2	18.4	216	0	4	0
1062625	D	81	0	3	3	0	0	0	1	0	0	0	87	0	0	0	1	48	0.61	0		29	4700	20	123	207	33.6	13.5	13.5	233	0	8	0
1144440	D	65	1	3	3	0	1	0	0	0	0	0	38	0	0	0	0	54	0.68	1	1	30	5800	33	117	212	26.5	12	16.9	259	0	11	0
1181793	R	66	1	4	3	0	1	0	0	0	0	0	45	0	0	1	0	42	0.51	0		29	6250	38	133	151	32.3	12.9	18	315	0	4	0
921185	D	71	0	5	4	0	1	0	1	0	1	0	65	0	0	0	0	44	0.61	0		17	5400	21	143	148	30.5	11.8	22.7		0	6	0
1074171	D	62	0	0	0	0	0	0	0	0	0	0	86	0	0	0	0	44	0.68	0		28	5700	33	144	196	28.9	12.7	17.6	224	0	2	0
1093454	D	81	0	5	7	0	0	0	0	0	0	0	58	0	0	0	0	40	0.66	0		27	5300	24	166	218	31.6	13.4		904	0	15	0
1085355	R	65	0	3	2	1	1	0	1	0	0	0	77	1	1	0	0	44	0.63	0		29	5150	33	142	182	29.8	15.3			0	5	1
1124263	R	62	1	3	3	1	1	0	1	0	0	0	79	0	0	1	0	60	0.65	0		20	5200	30	112	167	34.1	24.9	17.3	263	0	3	0
1106160	R	77	1	5	6	0	1	0	1	0	0	0	79	1	1	1	0	45	0.49	0		23	5300	27	135	191	34.1	24.9	17.3	263	0	4	0
1067326	D	52	0	2	1	0	1	0	1	0	0	0	39	0	0	0	0	46	0.65	0		28	4700	33	124	221	50.3	16.5	>160	303	0	6	1
1164427	R	81	0	5	4	1	1	0	1	0	1	0	84	0	0	1	0	43	0.7	0		23	4950	27	135	179	31.6	11.1	18.6	221	0	4	0
1151957	D	63	1	2	2	0	1	0	1	0	1	0	54	0	0	1	0	58	0.55	0		30	4800	33	156	100	36.8	13.4	148.3	273	0	6	0
609444	R	71	1	5	2	0	1	0	0	0	0	0	29	0	0	1	0	47	0.62	0		22	5700	27	151	231	29.5	12.4	18.7	388	0	5	0
1053100	R	70	0	5	3	1	1	0	1	0	0	0	85	0	0	1	0	42	0.65	0		23	5650	33	142	191	40	31.5	18.4	270	0	5	0
1067637	D	75	0	4	3	0	1	0	1	0	0	0	92	0	0	0	1	49	0.63	1	1.5	26	5150	30	133	141	37.8	13.9	>150	329	0	4	0
1064472	D	55	0	3	3	1	1	0	0	0	0	0	48	0	0	1	0	45	0.4	0		28	5950	28	137	120	41.2	29.6		405	0	5	0
1093971	D	58	0	2	2	0	1	0	1	0	1	0	68	0	0	0	0	42	0.52	0		23	5800	33	138	182	46.1	15.4	>150	280	0	13	0
1109623	D	67	1	2	3	0	0	0	0	0	0	0	38	1	1	0	0	48	0.59	0		24	5450	30	139	190	36.8	18.5			0	5	0
1105536	D	68	1	2	2	0	1	0	1	0	0	0	80	0	0	1	0	42	0.66	0		24	5300	30	131	208	29.5	17.1	44		0	8	0
676529	D	74	0	2	3	0	1	0	0	0	0	0	44	1	1	1	0	55	0.6	0		28	5700	33	154	229	32.2	13.3			0	6	0
992698	D	69	1	5	5	0	1	0	1	0	0	0	61	0	1	1	0	50	0.59	1	2.5	25	5600	36	130	138	31.6	15.4					0
1085380	R	80	0	3	6	0	1	0	1	0	0	0	73	1	1	1	1	44	0.54	0		22	5200	27	117	105	29.8	18.5			0	4	1
1115097	R	70	1	2	2	1	1	0	1	0	1	0	98	1	1	1	0	41	0.67	0		20	5150	24	141	245	24.2	11.8	17.7	236	0	3	0
1181412	R	70	0	4	3	1	0	0	0	0	1	1	103	0	0	0	0	44	0.63	0		23	5750	33	168	239	25.6	11.5	18.6	243	0	4	0
1183682	R	79	1	5	6	0	0	0	0	0	0	0	78	1	1	0	0	56	0.6	0		22	5600	30	145	64	32.1	11.5	69.3	432	0	3	0
1086420	D	83	1	6	5	0	1	0	0	0	0	0	63	1	1	1	0	39	0.67	0		25	5500	33	131	140	24.7	11.2	17.9	215	0	4	0
1094959	R	71	0	5	4	1	1	0	1	0	0	0	57	1	1	1	0	49	0.62	0		25	5450	30	135	150	29.5	14.9			0	7	0
1100710	D	61	1	3	3	0	0	0	1	1	0	0	54	0	0	1	0	43	0.61	0		22	5900	27	138	181	30.8	13	68.5	253	0	8	0
1094365	D	72	0	3	2	0	0	0	0	0	1	1	56	0	1	1	1	45	0.48	0		28	6800	36	118	297	27.4	13.3	17.7	239	0	4	0
1032590	D	69	0	2	2	0	1	0	1	0	0	0	47	0	0	1	0	41	0.69	0		28	7500	33	112	167	37.7	1.16	>160	191	0	7	0
1120483	R	74	1	3	3	1	1	0	1	0	0	0	95	0	0	1	1	42	0.68	0		23	7850	27	128	134	22.1	10.8	16.7	251	0	7	0
1182621	R	54	0	3	1	0	1	0	1	0	0	0	91	0	0	0	1	35	0.67	0		20	5600	27	125	206	40.7	17.6	18	302	0	4	1
1076290	D	72	0	5	4	1	1	0	0	0	0	0	69	1	1	0	0	47	0.64	0		20	5450	24	127	112	32.5	18.9	49.6		0	9	0
1184752	R	68	1	3	3	0	0	0	1	0	0	0	96	0	0	0	0	42	0.64	0		22	5700	26	160	184	37.1	12.5	49	498	0	6	0
659151	R	81	1	4	3	1	1	0	1	0	0	0	69	0	0	1	0	31	0.66	0		30	5500	33	146	221	31.5	12.1	1.11	346	0	4	0
1085391	R	65	0	2	2	1	1	0	1	0	0	0	71	1	1	1	0	50	0.66	0		24	5300	33	151	248	32.5	15.8			0	6	0
1051010	D	79	0	4	3	1	1	0	1	0	0	0	73	0	0	0	0	54	0.54	0		25	5150	30	135	126	29	10.1	25.1	301	1	5	0
1082039	R	87	0	4	3	0	0	0	0	0	1	1	101	0	0	0	1	39	0.68	0		24	5250	30	148	140	26.4	11.4	18.4	181	0	6	0
1116626	D	68	0	3	5	0	1	0	0	0	0	0	77	1	1	1	0	45	0.53	0		23	4600	27	136	190	32.5	21.2	17.8	298	0	7	0
1231507	R	65	1	3	5	0	0	0	0	0	1	0	85	0	0	0	0	59	0.54	0		30	4700	33	146	167	24.9	11.2	18.3	232	0	6	0
1001980	D	71	0	2	2	1	1	0	0	1	0	0	48	1	1	1	0	50	0.47	0		23	5800	27	136	185	24.1	14.9			0	8	1
1140544	R	62	1	2	2	0	1	0	1	0	0	0	58	0	0	1	0	53	0.61	0		24	6250	30	132	241	33.6	15.1	17	341	0	4	1
1238804	R	72	0	2	3	0	1	0	1	0	0	0	95	0	0	0	0	42	0.68	0		22	5400	30	134	161	31.3	19.9	17.5	304	0	3	0
1242209	R	75	0	4	2	0	1	0	1	0	0	0	36	0	0	1	0	45	0.63	0		25	5700	33	138	236	37.2	1.27	13.8	238	0	3	0
1044015	R	70	0	4	4	0	1	0	1	0	0	0	101	1	1	1	0	56	0.56	0		25	5300	30	114	172	29.4	12.2	17.2	252	0	5	0
1110818	D	59	0	3	3	0	1	0	0	0	0	0	86	1	1	1	0	55	0.64	0		25	5450	30	132	151	26.2	11.7	17.8	257	1	4	1
1162860	R	53	1	3	3	1	1	0	1	0	0	0	86	0	0	1	1	41	0.67	0		22	4850	27	127	514	26	11.6	18.2	270	1	4	0
1104069	D	55	0	1	2	1	1	0	0	0	0	0	97	1	1	0	0	51	0.66	0		28	4900	33	118	223	31.3	18.2	19.7	212	1	5	0
1157742	R	64	1	3	1	0	1	0	1	0	0	0	65	0	0	1	0	44	0.68	0		25	5600	30	136	139	25.8	12	15.7	285	0	4	0
1091724	D	48	0	2	2	0	1	0	1	0	0	0	70	0	0	1	0	42	0.65	1	2.3	24	5100	30	113	126	32	17.7	18.5	234	0	5	0
1118704	R	54	0	2	3	0	0	0	1	0	0	0	76	0	0	0	0	49	0.61	0		22	4700	27	141	270	26.2	11.7					0
	R	58	1	4	2	0	1	0	1	0	0	0	89	0	0	0	1	38	0.58	0		28	4100	36	142	182	29.5	13.8	17.4	282	0	4	0
1077780	D	72	1	4	5	0	0	0	1	0	0	0	77	0	0	0	0	37	0.59	0		19	4300	27	148	323	26.6	11.7	18.2	301	0	6	0
1128985	D	57	0	4	3	0	0	0	1	0	0	0	80	1	1	1	0	42	0.62	0		24	5900	30	140	211	28.9	11.3	17	389	0	5	0
1060562	R	65	0	4	6	0	1	1	0	0	0	0	81	1	1	0	0	38	0.67	0		25	6500	30	166	177	39.6	30.5			0	5	0
1068517	D	71	0	5	4	0	1	0	1	0	0	0	45	0	0	0	0	47	0.5	0		22	6300	24	149	175	25.6	26.2	18.3	248	0	11	0
1169470		79	0	6	7	0	1	1	0	0	0	0	65	0	0	0	1	46	0.58	0		26	5900	30	149	122	24.1	14.9
971003	R	56	1	3	2	0	1	1	0	0	0	0	70	0	0	0	0	47	0.71	0		30	5600	36	129	189	33.3	14.5	1.25		0	2	0
1183659	D	74	1	3	2	0	0	0	1	0	0	0	76	0	0	0	0	45	0.68	0		20	5100	24	138	212	28.6	14.8					0
664950	R	77	0	2	1	1	1	0	1	0	0	0	56	0	0	1	0	42	0.62	0		24	4700	27	136	236	32	13.5	17.6	264	0	4	0
1093385	D	85	0	6	5	0	0	1	0	0	0	1	65	0	1	0	0	39	0.69	0		26	4100	30	154	267	29.4	11.7			0	8	0
1178708	R	64	1	5	3	1	1	0	0	0	0	1	70	0	0	0	0	39	0.64	0		21	4300	27	143	187	26.2	13.8					0
1238684	R	77	1	5	4	0	0	0	1	0	0	0	76	0	0	1	0	52	0.69	0		26	4000	33	158	163	30.2	16.5	17.8	236	0	3	0
1156859	R	79	0	4	4	0	1	0	1	0	0	1	53	0	0	1	1	42	0.59	0		24	4350	30	127	198	26.5	11.9	17.3	296	0	8	1
1215628	R	78	0	4	3	0	1	0	0	0	0	1	65	1	1	0	0	46	0.69	0		30	4600	36	158	163	29.2	12.2	18.2	278	0	5	0
1157005	R	70	0	2	4	0	1	0	1	0	0	0	70	0	0	1	0	37	0.67	0		25	5900	30	120	172	31.2	12	19	302	0	5	0
1102719	D	64	0	0	1	0	0	0	0	0	0	0	86	1	1	0	0	53	0.65	0		21	7000	27	155	163	37	16.3	101.2		0	6	0
1089867	D	61	1	1	2	0	1	0	0	0	0	0	97	0	1	1	0	48	0.6	0		22	7500	30	110	144	28.1	11.2	18.2	266	0	4	1
1103022	D	81	1	3	2	0	1	0	0	0	0	0	76	1	1	1	0	45	0.67	0		22	5900	27	134	190	29.8	13.2
1087591	D	78	0	4	3	0	1	0	1	0	0	0	56	0	0	1	0	44	0.62	0		22	5100	27	130	193	41.5	37.5	17.4	276	0	5	1
1142747	R	80	1	2	1	0	1	0	0	0	0	1	65	0	0	0	1	48	0.62	0		20	5300	27	135	194	32.6	15.8					0
1164631	R	80	0	3	4	0	0	0	1	1	0	0	73	0	0	1	0	45	0.6	0		26	6800	30	162	213	31.1	12	18.9	299	0	8	0
1151987	D	62	1	1	2	1	1	0	0	0	0	0	78	0	0	0	0	52	0.69	0		24	5100	30	121	205	26.4	11.5	22.5	340	0	5	0
1143304	R	86	0	3	3	0	1	0	0	0	0	0	62	0	0	0	0	53	0.56	0		32	5300	27	111	277	25.6	13.3	16.7	288	0	10	0
1058106	R	59	1	4	5	0	0	0	1	0	0	0	58	0	0	0	0	37	0.62	0		28	5150	30	134	246	33	16.1	80.5		0	7	0
1166597	R	69	1	4	3	0	0	0	0	0	0	0	88	0	0	1	0	42	0.65	0		20	5250	24	143	275	26.2	10.5	18.2	190	0	11	0
1230120	R	72	1	3	2	1	1	1	1	0	0	0	86	0	0	1	0	46	0.64	0		20	4600	27	147	239	28.2	13.6	18.1	288	0	0	0
1242827	R	80	0	4	5	1	1	0	1	0	0	0	80	0	0	0	0	46	0.58	0		26	4700	33	149	232	36.4	25.4	17.3	225	0	3	1
1095547	D	49 病史记录79	0	2	1	0	1	0	0	0	0	0	52	1	1	1	0	55	0.59	0		27	5150	29	158	215	26.6	12.4	18.4	326	0	6	0
1147366	R	61	1	2	2	0	1	0	0	0	0	1	78	0	0	0	1	44	0.56	0		18	5250	22	134	108	25.6	13.3					0
1138593	R	71	1	4	4	0	0	0	1	0	0	0	68	0	0	0	0	42	0.61	0		29	4700	24	129	226	26.3	11.6	16.8	220	0	6	0
1217507	R	89	0	6	4	0	0	0	1	0	0	0	93	0	0	1	0	52	0.35	0		20	4200	33	166	220	39	24.2	18.4	261	0	5	0
1044752	R	68	0	4	3	1	1	0	0	0	0	0	96	1	0	1	1	42	0.73	0		30	5700	32	156	222	25.2	11.1	17	344	0	10	0
1138838	R	70	0	2	3	0	0	0	1	0	0	0	77	0	0	0	0	42	0.64	0		22	5500	24	131	270	30.8	12.4	18.9	296	0	4	0
1140824	R	74	0	3	2	0	1	0	1	0	0		84	0	0	1	0	45	0.64	0		24	5300	30	141	273	25.6	13.3					0
1162900	R	62	1	3	3	0	0	0	1	0	0	0	91	0	0	0	0	38	0.59	0		21	5150	28	140	206	27.2	11.9	17.7	201	0	4	0
1241004	R	66	0	3	4	1	1	0	0	0	0	0	85	0	0	1	0	49	0.66	0		23	5250	27	112	241	50.4	16	17.9	351	0	3	0
1070102	D	64	1	0	0	0	1	0	0	0	0	0	85	0	0	0	0	52	0.57	0		26	4600	31	138	168	31.5	15.3			0	7	0
1075293	D	76	0	6	5	0	1	0	0	0	0	0	47	0	0	1	0	46	0.7	0		20	4700	24	133	199	31.8	16.9	92.9		0	6	0
1238807	R	55	0	1	1	1	1	0	0	0	0	0	88	0	0	1	1	41	0.68	0		24	5800	33	141	330	38	12.8	19.9	257	0	4	0
1091203	R	63	0	4	3	0	0	1	0	0	0	1	74	1	1	0	0	33	69 %	0		30	6250	33	157	169	26.2	10.5					0
1106171	D	55	0	0	0	0	0	0	0	0	0	0	80	1	1	0	0	47	0.63	0		28	5400	33	120	256	27.6	14.9	15.8	326	0	3	0
649358	R	63	1	2	2	0	0	0	1	0	0	0	61	1	1	0	0	48	0.68	0		23	5700	27	133	172	30.4	13.1	15.7	320	0	5	0
1088435	D	64	0	4	4	0	1	0	1	0	0	0	78	1	1	1	0	52	0.66	1	2.5	28	5300	33	148	171	27.2	11.9			0	4	0
637401	R	71	1	3	3	0	1	0	1	0	0	0	57	0	0	1	0	49	0.68	0		25	5450	30	153	124	35.5	20	19.1	227	0	5	0
1133687	D	72	0	4	3	1	1	0	0	0	0		83	1	1	1	0	38	0.64	0		18	4300	24	134	169	27.3	10.9	17.4	333	0	4	0
1138515	R	68	0	2	5	1	0	0	1	0	0	0	35	0	0	0	0	40	0.63	0		20	4000	30	131	126	23.9	11.7	17.1	263	0	5	0
1167808	R	55	1	2	2	0	1	0	0	0	0	0	93	0	0	0	1	41	0.64	0		25	4350	33	137	227	34.3	19.6	19.2	206	0	3	0
1062847	D	73	1	6	5	0	1	0	1	0	0	0	96	0	0	0	0	49	0.62	0		27	4600	33	141	270	27	12.2	34.1	252	1(2017-08出现消化道出血，我院行电子胃镜提示胃角溃疡，停用华法林)	4	0
1069192	D	79	0	6	4	0	1	0	1	0	0	0	92	0	0	0	0	50	0.55	0		25	5900	33	93	203	29.3	12.8	40.4	284	0	8	0
1150964	R	65	0	1	2	0	1	0	0	0	0	0	89	0	0	0	0	52	0.63	0		25	7000	30	125	126	31.5	18.7	17.9	208	0	3	0
944678	R	72	1	2	1	0	1	0	0	0	0	0	56	0	0	1	0	45	0.72	0		18	7500	27	119	121	24.8	12.6	17.1	297	0	4	0
1142431	R	72	0	3	3	0	1	0	0	0	0	0	68	0	0	0	0	50	0.43	0		30	5900	38	97	140	25.9	11.3	17	247	0	4	0
1076386	D	82	0	3	4	0	0	0	1	0	0	0	86	0	0	0	0	35	0.67	0		20	5100	24	128	151	28.5	11.6	19.6	200	0	6	0
1174268	R	66	1	1	1	0	0	1	0	0	0	0	48	0	0	0	0	50	0.67	0		25	5300	30	122	134	30.5	14.5	17.8	217	0	2	0
1120567	D	70	1	2	2	0	0	0	0	0	0	0	89	1	1	1	1	63	0.63	0		28	6800	27	115	145	35.7	20.9			0	5	0
1173924	R	87	0	7	4	0	0	0	0	0	0	0	62	0	0	0	1	35	0.7	0		25	5100	30	124	162	23.4	10.2	17.4	296	0	3	0
838993	D	76	0	3	3	0	1	0	0	0	0	0	74	1	1	1	0	42	0.69	0		24	5300	30	135	201	25.3	11.2	17.6	217	0	4	0
1164536	R	74	0	3	2	0	1	0	0	0	0	1	81	0	0	0	0	37	0.67	0		23	5300	26	150	163	28.5	11.6					0
1133251	R	60	0	1	2	0	0	0	1	0	0	0	107	0	0	0	0	38	0.6	0		20	6800	27	102	215	25.4	11.6	17.2	190	0	4	0
1181319	R	82	1	4	3	0	1	0	0	0	0	0	56	0	0	0	0	33	0.62	0		20	5100	27	114	171	25.4	11.6	17.2	190	0	5	0
1176236	D	68	1	3	3	0	1	1	0	1	0	0	43	0	0	1	0	41	64%	0		20	5300	27	89	141	34.3	21.2	16.8	461	0	6	0
1234566	R	72	0	4	4	0	1	0	1	0	0	0	60	0	0	0	0	46	0.67	0		23	5150	33	120	202	38.8	17.6	17.5	319	0	7	0
998131	R	78	1	5	3	1	0	0	1	0	0	0	63	0	0	0	0	56	0.66	0		27	5250	33	100	185	46.4	27.7	17.1	340	0	21	0
1053665	D	86	0	5	4	0	0	0	0	0	0	0	92	0	0	0	0	46	0.6	0		26	4600	32	126	349	28.6	11.5	18	236	0	8	0
1157366	R	79	1	6	4	0	1	0	1	0	0	1	57	0	0	1	1	44	0.68	0		25	4700	30	123	169	4101	4734	19.1	257	0	4	0
1174097	R	67	0	5	4	1	1	0	1	1	0	1	93	0	0	1	0	47	0.7	0		34	5150	33	112	225	34.8	12.7	72.4	277	0	3	0
1177845	R	69	1	7	4	0	1	0	1	0	0	1	71	0	0	1	0	41	0.52	0		29	5250	38	151	210	38.7	31.2	17.9	240	0	3	0
1125489	D	76	1	6	4	0	1	0	1	0	0	0	73	0	0	0	0	50	0.59	0		23	4700	30	106	99	35	13.6	112.7	246	0	4	0
1105987	R	72	1	2	3	0	0	0	0	0	0	0	60	1	1	0	1	37	0.62	0		22	4200	24	128	180	28.5	11.6			0	10	0
1174076	R	81	0	4	3	0	1	0	0	0	0	1	106	0	0	0	0	49	0.55	0		22	5700	36	117	310	27	11.3	16	394	0	18	1
1090525	R	53	0	0	0	0	1	0	1	0	0	0	45	0	0	1	1	39	0.72	0		24	5500	32	154	201	36.8	35.1	17.7	340	0	13	0
1118649	R	65	1	3	2	0	1	0	0	0	0	0	69	1	1	0	0	43	0.66	0		28	5150	33	112	192	30.5	15.7	17.9	251	0	4	0
1183555	R	75	1	3	4	0	1	0	0	0	0	0	49	0	0	1	1	46	0.67	0		25	5850	27	153	195	36	25.3	18.8	211	0	5	0
1140549	R	65	0	5	3	0	1	0	1	0	0	0	77	0	0	1	0	48	0.62	0		26	5300	30	140	409	33.6	11.8	83.7	204	0	5	0
1076116	D	78	0	6	2	0	0	0	1	0	0	0	99	1	0	0	1	41	0.58	0		24	5450	30	135	217	39	24.3	19.5	281	0	7	0
1066015	D	71	0	4	3	0	1	0	0	0	0	0	85	0	0	1	1	46	0.67	0		26	4700	30	129	249	27.5	10.8	19.9	222	0	5	0
1129864	R	58	0	3	0	1	1	0	0	0	0	0	60	1	1	0	0	50	0.61	0		18	4200	20	138	231	29.8	17	18.6	234	0	7	0
1124327	R	70	1	4	3	0	1	0	0	0	0	0	74	0	0	1	0	49	0.72	0		25	5700	30	145	225	35.6	12.9	141.2	272	0	3	0
1133729	R	53	0	0	2	0	1	0	0	0	0	0	63	0	0	0	0	48	0.59	1	3	22	5500	24	112	154	25.3	11	16.1	394	0	3	0
1157590	R	71	1	2	3	0	1	0	0	0	0	0	78	0	0	1	0	50	0.65	1	2	18	5300	21	124	160	27.9	11	18.6	217	0	3	0
741266	D	60	0	1	0	1	1	1	0	0	0	0	54	0	0	1	0	40	0.7	0		20	5150	24	123	210	34.6	24.6	17.2	204	0	3	0
1175767	R	81	0	6	5	0	0	0	0	0	0	0	90	0	0	0	0	42	0.65	0		16	5250	24	156	138	29.3	12.6	17.4	222	0	3	0
1167777	R	74	0	4	2	0	0	1	1	0	0	1	76	0	0	0	0	45	0.62	0		26	4600	30	108	131	30.5	20.4	16.7	259	0	8	0
1101050	R	65	1	2	4	0	0	1	1	0	0	0	85	0	0	0	0	50	0.65	0		25	4700	30	151	192	28.5	11.6					0
1134181	R	66	0	4	3	0	0	0	0	0	0	0	76	1	1	0	0	38	0.67	0		23	5800	27	157	159	24.7	12.8	16.6	259			0
1066941	D	66	0	4	4	1	1	0	0	0	0	0	82	0	0	1	0	42	0.67	0		25	6250	30	122	99	33.6	1.27	34.1	252	0	4	0
1150424	R	69	0	5	3	0	1	0	1	0	0	0	81	0	1	1	0	50	0.52	0		24	5400	33	108	193	32.9	24.6	17.5	216	0	3	1
738181	D	71	0	2	2	0	1	0	0	0	0	0	81	0	0	1	0	46	0.62	0		20	5400	27	141	124	29.6	18.9	17.7	250	0	6	0
1162020	R	76	1	6	3	0	1	0	1	0	0	0	82	0	0	1	0	45	0.54	0		28	5250	40	152	276	31.9	13.2	18.3	217	0	7	0
1055245	R	57	0	1	2	0	1	0	0	0	0	0	76	1	0	1	0	48	0.71	0		20	5650	27	108	160	25.1	11.7	16.7	282	0	6	0
1130664	R	62	1	2	3	0	1	0	0	0	0	1	97	1	1	0	0	58	0.58	0		25	5100	30	137	213	25.9	11.1	15.4	389	0	8	0
1119112	R	68	0	1	2	0	1	0	0	0	0	0	60	0	0	1	0	39	0.55	0		26	4700	30	138	242	29.6	12.9	16.9	326	0	11	0
1069502	D	80	0	6	5	0	0	0	1	0	0	0	74	0	0	0	0	43	0.66	0		22	4550	27	115	261	28.6	30.8	16.5	360			0
1176881	R	72	1	2	3	1	1	0	0	0	0	0	67	0	0	0	0	34	0.69	0		26	5250	33	114	99	24.3	10.5	18.2	268	0	5	0
1232827	R	74	1	5	4	0	1	0	1	0	0	0	85	0	0	0	1	38	0.67	0		20	4600	27	147	190	32.9	24.6					0
1242335	R	71	0	3	3	0	1	0	0	0	0	1	83	0	0	1	0	46	0.67	0		23	4700	27	140	227	27	11.3					0
1243989	R	70	0	4	4	0	0	0	0	0	0	0	91	0	0	0	0	42	0.56	0		20	5800	24	134	262	35.3	24.3	18.2	250	0	5	0
1067766	D	64	1	1	3	0	1	0	0	0	0	0	75	0	0	1	0	48	0.68	0		25	6250	33	153	235	33.6	15.8	25.9	313	0	5	0
1151818	R	64	0	1	0	0	1	1	0	0	0	0	87	0	0	1	0	44	0.69	0		26	5400	33	138	265	55.1	18.1	＞160	326	0	16	0
1213270	R	63	0	3	3	0	0	0	1	0	0	0	76	0	0	0	0	43	0.61	0		21	5700	27	147	255	43.6	15.3	＞160	110			0
1107400	D	80	1	5	3	1	1	0	0	0	0	0	94	1	1	1	1	36	0.63	0		20	5300	24	140	134	24.9	11.2	17.2	288	0	5	0
1105777	R	73	1	1	5	0	1	0	1	0	0	0	79	1	1	1	0	44	0.61	0		22	5450	27	120	157	24.3	11.3	15.5	469	0	5	0
1166968	R	65	0	2	3	0	0	0	1	1	1	0	77	0	1	0	1	40	0.69	0		19	4300	24	129	184	25.7	11.8	16.7	272	0	3	0
1058670	R	70	0	1	2	0	1	0	0	0	0	0	67	0	0	0	0	39	0.62	0		25	4000	30	136	199	29.6	18.9					0
1108470	R	71	0	3	3	0	1	0	1	0	0	0	85	1	1	0	0	58	0.62	0		20	4350	24	139	308	43.3	32.3	21.1		0	5	0
1247541	R	74	0	5	4	0	0	0	1	0	0	0	89	0	0	0	0	19	0.63	0		26	4600	32	143	278	34.1	2.28	17.2	249	0	3	0
1068966	D	66	1	3	3	0	1	0	1	0	0	0	81	0	0	1	0	45	0.59	0		25	5900	27	114	181	31.7	12	16.8	301	0	7	0
1130794	D	76	1	3	2	0	1	0	1	0	0	0	52	1	1	0	0	52	0.62	0		28	7000	30	171	163	27.9	16.9	17.8	272	0	4	1
1105177	R	74	0	3	5	0	1	0	1	0	0	0	87	1	1	1	0	44	0.49	0		27	7500	30	119	186	33.5	23.3	17.2	282	0	4	0
1184700	R	63	1	3	3	0	1	0	0	0	0	0	50	0	0	0	0	51	0.65	0		28	6800	28	130	255	40.4	17.6	>160	351	0	4	0
1135717	R	76	1	4	4	0	1	0	1	0	0	1	89	0	0	0	1	36	0.68	0		22	5100	30	150	159	27.7	10.3	16.8	321	0	4	0
1130459	D	61	0	4	1	0	1	0	0	0	0	0	89	1	1	0	0	50	0.63	0		21	5300	27	143	130	29.6	18.9			0	5	0
1175510	R	71	0	4	4	1	1	0	1	0	0	0	70	0	0	0	1	37	0.61	0		23	5300	27	137	127	27.7	21.1	17.8	223	0	7	0
1069388	R	70	1	2	2	0	1	0	0	0	0	0	67	0	0	1	0	52	0.64	0		23	6800	27	142	139	31.7	12		178	0	5	0
1143938	R	71	1	5	3	1	1	0	0	0	0	0	94	0	0	1	0	44	0.67	0		25	5100	30	139	207	23.5	0.97	16.1	218	0	4	0
1069801	D	47	0	1	0	1	1	0	0	1	0	0	86	1	1	1	0	55	0.61	0		26	5300	33	152	168	40	12.2	18	200	0	3	0
990716	D	79	0	4	4	1	1	0	0	0	0	1	69	1	1	1	1	57	0.63	0		24	5150	24	132	146	29.7	14.6	17.7	545	1	8	0
841215	R	79	0	4	2	1	0	0	0	0	0	0	63	0	0	0	1	44	0.68	0		28	5250	30	153	226	38	25.9	17.6	260	0	4	0
1230894	R	69	0	4	4	0	1	0	1	0	0	0	42	0	0	1	1	44	0.55	0		37	4600	30	113	321	34.7	14.8	17.4	431	0	5	0
996430	R	64	1	3	3	1	1	0	0	0	0	0	54	0	0	1	0	45	0.64	0		22	4700	30	116	202	24.8	11.1	16.2	339	0	7	0
1070897	D	72	0	2	2	0	1	0	1	0	0	0	63	0	0	1	1	39	0.64	0		19	5150	27	138	232	29.5	12.6	51.1	224	0	5	0
1095898	D	69	1	4	5	0	1	0	1	0	0	1	74	1	1	1	0	34	0.76	0		24	5250	30	128	191	35.4	16.6			0	8	0
1169347	R	66	0	1	2	0	1	0	0	0	0	0	78	0	0	0	0	47	0.66	0		25	4700	33	83	79	32.4	14.4	17.8	210	0	3	0
1173849	R	76	0	5	4	0	1	0	1	0	0	0	72	0	0	1	0	47	0.62	0		26	5850	30	129	173	44.1	12.2	>150	184	0	3	1
1094435	D	59	0	2	2	0	1	0	1	0	0	0	70	1	1	0	0	48	0.6	0		22	6550	27	144	142	31.7	12	31.7		0	3	0
1081003	R	80	0	3	3	1	1	0	1	0	0	0	67	1	1	1	0	39	0.68	0		20	4200	30	164	321	51.2	14.1		296	0	4	0
1080839	D	73	1	2	2	0	1	0	0	0	0	0	94	0	0	1	0	37	0.52	0		20	5700	33	119	77	34.7	20.5			0	7	0
1084778	R	72	0	2	3	0	1	0	0	0	0	0	78	0	0	0	1	48	0.71	0		22	5500	24	147	182	31.7	12			0	4	0
974310	R	71	1	3	5	1	1	0	0	0	0	0	85	1	1	0	0	47	0.61	0		26	5300	32	117	132	27.6	11.4	16.7	286	0	4	0
1088403	D	59	0	2	2	0	1	0	0	0	0	0	86	0	0	1	0	48	0.7	0		29	5150	30	139	206	35.8	23.9	18.2	221	0	4	0
978769	R	69	0	4	3	0	0	0	0	0	0	0	92	0	0	1	0	49	0.65	0		28	5250	33	131	235	25.9	11.7	18.3	265	0	2	0
1044171	R	65	1	6	3	0	1	1	0	0	0	0	101	0	0	1	0	45	0.64	0		29	4600	33	106	191	31.7	12.7	27.2	190	0	12	0
1175621	R	76	1	3	2	0	1	0	0	0	0	0	85	0	0	1	0	49	0.65	0		25	4700	30	166	237	39	17.9	16.2	326	0	3	0
1085105	D	77	0	6	4	0	1	0	1	0	0	0	85	0	0	1	0	45	0.63	0		22	5800	27	120	215	31.7	12
1094560	D	67	0	4	4	0	1	0	1	0	0	0	55	0	0	1	0	46	0.62	0		27	6250	27	143	225	46.3	14.7			0	5	0
1198355	R	82	0	2	3	0	1	0	1	0	0	0	56	0	0	0	0	46	0.64	0		25	5400	27	169	151	27.7	10.5	18.5	243	0	3	0
1206619	R	68	0	4	3	0	1	0	1	0	0	0	83	0	0	0	0	44	0.69	0		25	5400	33	128	98	32.5	12.8	17.7	273	0	3	0
1232825	R	74	1	2	3	0	0	0	0	0	0	1	91	0	0	0	0	45	0.57	0		22	5250	27	182	109	42.4	24.3	18.3	240	0	5	0
1116403	R	65	1	2	3	0	1	0	0	0	0	0	83	1	1	0	0	47	0.57	0		26	5750	30	123	188	24.4	14.3			0	5	0
1139330	D	61	0	1	1	0	1	0	1	0	0	1	81	0	0	1	0	45	0.6	0		28	5850	33	141	226	34.1	19	19.4	229	0	4	0
1095582	D	65	1	5	4	1	0	1	0	0	0	0	75	0	0	0	1	44	0.63	0		25	5350	30	130	169	29.7	14.6					0
1088424	R	78	1	5	3	0	0	0	0	1	0	0	76	1	0	1	0	39	0.59	0		29	5200	36	131	103	38	25.9					0
